# Supplementary material for: A theory-based assessment of mpox: Findings from a nationally representative survey of U.S. adults
Source: PLoS One. 2024 Mar 15;19(3):e0299599. doi: 10.1371/journal.pone.0299599 (PMC10942057; doi:10.1371/journal.pone.0299599)
Supplement: S4 File — (SPS) [file pone.0299599.s004.sps]

* Encoding: UTF-8.
*****************************************************************
*Monkeypox Syntax
*****************************************************************

DATASET ACTIVATE DataSet1.
WEIGHT BY Weights.

*Demographic characteristics
    
FREQUENCIES VARIABLES=ppeduc5 ppeducat ppethm ppgender pphhsize pphouse4 ppinc7 ppmarit5 ppmsacat 
    ppreg4 pprent ppstaten ppt18ov ppemploy ppkid017 pppa_lgb pppa1634 pppa1902 pppa1903 pppa1904 
    ppp22001 pppa1905 pppa1648 partyid4
  /ORDER=ANALYSIS.

*Health diagnoses and characteristics, including disability and circumcision
    
FREQUENCIES VARIABLES=MPX7 pph12003 pph12004 pph12005 pph12006 pph12007 pph1aids pph1anxi pph1bipo 
    pph1depr pph1mood pph1ptsd pph1scha pph1scph pph1ment
  /ORDER=ANALYSIS.

*Health information seeking
    
FREQUENCIES VARIABLES=MPX6 pph20032 pph20033 pph20034 pph20035 pph20036 pph20037 pph21530 pph20038 
    pph20039 pph20040 pph20041 pph20042 pph20043 pph20107 pph20108 pph20045
  /ORDER=ANALYSIS.

*Fear of monkeypox scale
    
FREQUENCIES VARIABLES=MPX3_1 MPX3_2 MPX3_3 MPX3_4 MPX3_5 MPX3_6 MPX3_7
  /STATISTICS=STDDEV MEAN SKEWNESS SESKEW KURTOSIS SEKURT
  /ORDER=ANALYSIS.

RECODE MPX3_1 MPX3_2 MPX3_3 MPX3_4 MPX3_5 MPX3_6 MPX3_7 MPX3_8 MPX3_9 MPX3_10 MPX3_11 MPX3_12 
    MPX3_13 MPX3_14 MPX3_15 (-1=SYSMIS).
EXECUTE.

FREQUENCIES VARIABLES=MPX3_1 MPX3_2 MPX3_3 MPX3_4 MPX3_5 MPX3_6 MPX3_7
  /STATISTICS=STDDEV MEAN SKEWNESS SESKEW KURTOSIS SEKURT
  /ORDER=ANALYSIS.

RELIABILITY
  /VARIABLES=MPX3_1 MPX3_2 MPX3_3 MPX3_4 MPX3_5 MPX3_6 MPX3_7
  /SCALE('ALL VARIABLES') ALL
  /MODEL=ALPHA
  /STATISTICS=DESCRIPTIVE SCALE CORR
  /SUMMARY=TOTAL.

FACTOR
  /VARIABLES MPX3_1 MPX3_2 MPX3_3 MPX3_4 MPX3_5 MPX3_6 MPX3_7
  /MISSING LISTWISE 
  /ANALYSIS MPX3_1 MPX3_2 MPX3_3 MPX3_4 MPX3_5 MPX3_6 MPX3_7
  /PRINT INITIAL EXTRACTION ROTATION
  /PLOT EIGEN
  /CRITERIA MINEIGEN(1) ITERATE(25)
  /EXTRACTION PC
  /CRITERIA ITERATE(25)
  /ROTATION VARIMAX
  /METHOD=CORRELATION.

*Monkeypox perceived susceptibility
    
FREQUENCIES VARIABLES=MPX3_8 MPX3_9 MPX3_10 MPX3_11
  /STATISTICS=STDDEV MEAN SKEWNESS SESKEW KURTOSIS SEKURT
  /ORDER=ANALYSIS.

RELIABILITY
  /VARIABLES=MPX3_8 MPX3_9 MPX3_10 MPX3_11
  /SCALE('ALL VARIABLES') ALL
  /MODEL=ALPHA
  /STATISTICS=DESCRIPTIVE SCALE CORR
  /SUMMARY=TOTAL.

FACTOR
  /VARIABLES MPX3_8 MPX3_9 MPX3_10 MPX3_11
  /MISSING LISTWISE 
  /ANALYSIS MPX3_8 MPX3_9 MPX3_10 MPX3_11
  /PRINT INITIAL EXTRACTION ROTATION
  /PLOT EIGEN
  /CRITERIA MINEIGEN(1) ITERATE(25)
  /EXTRACTION PC
  /CRITERIA ITERATE(25)
  /ROTATION VARIMAX
  /METHOD=CORRELATION.

RELIABILITY
  /VARIABLES=MPX3_8 MPX3_9 MPX3_10
  /SCALE('ALL VARIABLES') ALL
  /MODEL=ALPHA
  /STATISTICS=DESCRIPTIVE SCALE CORR
  /SUMMARY=TOTAL.

FACTOR
  /VARIABLES MPX3_8 MPX3_9 MPX3_10
  /MISSING LISTWISE 
  /ANALYSIS MPX3_8 MPX3_9 MPX3_10
  /PRINT INITIAL EXTRACTION ROTATION
  /PLOT EIGEN
  /CRITERIA MINEIGEN(1) ITERATE(25)
  /EXTRACTION PC
  /CRITERIA ITERATE(25)
  /ROTATION VARIMAX
  /METHOD=CORRELATION.

*Monkeypox perceived severity

FREQUENCIES VARIABLES=MPX3_12 MPX3_13 MPX3_14 MPX3_15
  /STATISTICS=STDDEV MEAN SKEWNESS SESKEW KURTOSIS SEKURT
  /ORDER=ANALYSIS.

RELIABILITY
  /VARIABLES=MPX3_12 MPX3_13 MPX3_14 MPX3_15
  /SCALE('ALL VARIABLES') ALL
  /MODEL=ALPHA
  /STATISTICS=DESCRIPTIVE SCALE CORR
  /SUMMARY=TOTAL. 

FACTOR
  /VARIABLES MPX3_12 MPX3_13 MPX3_14 MPX3_15
  /MISSING LISTWISE 
  /ANALYSIS MPX3_12 MPX3_13 MPX3_14 MPX3_15
  /PRINT INITIAL EXTRACTION ROTATION
  /PLOT EIGEN
  /CRITERIA MINEIGEN(1) ITERATE(25)
  /EXTRACTION PC
  /CRITERIA ITERATE(25)
  /ROTATION VARIMAX
  /METHOD=CORRELATION.

*Recoding monkeypox knowledge items as correct or incorrect

DATASET ACTIVATE DataSet1.
FREQUENCIES VARIABLES=MPX1_1 MPX1_2 MPX1_3 MPX1_4 MPX1_5 MPX1_6 MPX1_7 MPX1_8 MPX1_9 MPX1_10 
    MPX1_11 MPX1_12 MPX1_13 MPX1_14 MPX1_15
  /ORDER=ANALYSIS.
EXECUTE.

RECODE 
    MPX1_1 (-1=SYSMIS) (1=-1) (2=1) (3=0) .
EXECUTE .

RECODE 
    MPX1_2 (-1=SYSMIS) (1=-1) (2=1) (3=0) .
EXECUTE .

RECODE 
    MPX1_3 (-1=SYSMIS) (1=-1) (2=1) (3=0) .
EXECUTE .
    
RECODE 
    MPX1_4 (-1=SYSMIS) (1=-1) (2=1) (3=0) .
EXECUTE .
    
RECODE 
    MPX1_5 (-1=SYSMIS) (1=-1) (2=1) (3=0) .
EXECUTE .
    
RECODE 
    MPX1_6 (-1=SYSMIS) (1=-1) (2=1) (3=0) .
EXECUTE .
    
RECODE 
    MPX1_7 (-1=SYSMIS) (1=-1) (2=1) (3=0) .
EXECUTE .
    
RECODE 
    MPX1_8 (-1=SYSMIS) (1=-1) (2=1) (3=0) .
EXECUTE .
    
RECODE 
    MPX1_9 (-1=SYSMIS) (1=-1) (2=1) (3=0) .
EXECUTE .
    
RECODE 
    MPX1_10 (-1=SYSMIS) (1=-1) (2=1) (3=0) .
EXECUTE .

RECODE 
    MPX1_11 (-1=SYSMIS) (1=1) (2=-1) (3=0) .
EXECUTE .

RECODE 
    MPX1_12 (-1=SYSMIS) (1=1) (2=-1) (3=0) .
EXECUTE .

RECODE 
    MPX1_13 (-1=SYSMIS) (1=-1) (2=1) (3=0) .
EXECUTE .

RECODE 
    MPX1_14 (-1=SYSMIS) (1=-1) (2=1) (3=0) .
EXECUTE .

RECODE 
    MPX1_15 (-1=SYSMIS) (1=1) (2=-1) (3=0) .
EXECUTE .

Add VALUE LABELS
MPX1_1 TO MPX1_15 -1 "Incorrect" 0 "Don't know" 1 "Correct" .
EXECUTE .

FREQUENCIES VARIABLES=MPX1_1 MPX1_2 MPX1_3 MPX1_4 MPX1_5 MPX1_6 MPX1_7 MPX1_8 MPX1_9 MPX1_10 
    MPX1_11 MPX1_12 MPX1_13 MPX1_14 MPX1_15
  /ORDER=ANALYSIS.
EXECUTE.

COMPUTE MPX_KNOW=SUM(MPX1_1,MPX1_2,MPX1_3,MPX1_4,MPX1_5,MPX1_6,MPX1_7,MPX1_8,MPX1_8,MPX1_9,MPX1_10,
    MPX1_11,MPX1_12,MPX1_13,MPX1_14,MPX1_15).
EXECUTE.

DESCRIPTIVES VARIABLES=MPX_KNOW
  /STATISTICS=MEAN STDDEV MIN MAX KURTOSIS SKEWNESS.

RECODE 
    MPX1_1 (-1=0) (1=1) (3=0) .
EXECUTE .

RECODE 
    MPX1_2 (-1=0) (1=1) (3=0) .
EXECUTE .

RECODE 
    MPX1_3 (-1=0) (1=1) (3=0) .
EXECUTE .
    
RECODE 
    MPX1_4 (-1=0) (1=1) (3=0) .
EXECUTE .
    
RECODE 
    MPX1_5 (-1=0) (1=1) (3=0) .
EXECUTE .
    
RECODE 
    MPX1_6 (-1=0) (1=1) (3=0) .
EXECUTE .
    
RECODE 
    MPX1_7 (-1=0) (1=1) (3=0) .
EXECUTE .
    
RECODE 
    MPX1_8 (-1=0) (1=1) (3=0) .
EXECUTE .
    
RECODE 
    MPX1_9 (-1=0) (1=1) (3=0) .
EXECUTE .
    
RECODE 
    MPX1_10 (-1=0) (1=1) (3=0) .
EXECUTE .

RECODE 
    MPX1_11 (1=1) (-1=0) (3=0) .
EXECUTE .

RECODE 
    MPX1_12 (1=1) (-1=0) (3=0) .
EXECUTE .

RECODE 
    MPX1_13 (-1=0) (1=1) (3=0) .
EXECUTE .

RECODE 
    MPX1_14 (-1=0) (1=1) (3=0) .
EXECUTE .

RECODE 
    MPX1_15 (1=1) (-1=0) (3=0) .
EXECUTE .

Add VALUE LABELS
MPX1_1 TO MPX1_15 0 "Incorrect" 1 "Correct" .
EXECUTE .

DATASET ACTIVATE DataSet1.
FREQUENCIES VARIABLES=MPX1_1 MPX1_2 MPX1_3 MPX1_4 MPX1_5 MPX1_6 MPX1_7 MPX1_8 MPX1_9 MPX1_10 
    MPX1_11 MPX1_12 MPX1_13 MPX1_14 MPX1_15
  /ORDER=ANALYSIS.

COMPUTE MPX_KNOW=SUM(MPX1_1,MPX1_2,MPX1_3,MPX1_4,MPX1_5,MPX1_6,MPX1_7,MPX1_8,MPX1_8,MPX1_9,MPX1_10,
    MPX1_11,MPX1_12,MPX1_13,MPX1_14,MPX1_15).
EXECUTE.

DESCRIPTIVES VARIABLES=MPX_KNOW
  /STATISTICS=MEAN STDDEV MIN MAX KURTOSIS SKEWNESS.


******************************Recoding knowledge into "Good Knowledge" (80% correct or better) and "Poor Knowledge" (less than 80% correct) categories*******************************************************

RECODE MPX_KNOW (Lowest thru 11=0) (12 thru Highest=1) INTO MPOX_KNOW_GOOD_80percent.
VARIABLE LABELS  MPOX_KNOW_GOOD_80percent 'Good versus poor mpox knowledge (based on 80% or better correct)'.
EXECUTE.

Add VALUE LABELS
MPOX_KNOW_GOOD_80percent 0 "Poor" 1 "Good" .
EXECUTE .

FREQUENCIES VARIABLES=MPOX_KNOW_GOOD_80percent
  /ORDER=ANALYSIS.


******************************Recoding knowledge into "Good Knowledge" (60% correct or better) and "Poor Knowledge" (less than 60% correct) categories*******************************************************

RECODE MPX_KNOW (Lowest thru 8=0) (9 thru Highest=1) INTO MPOX_KNOW_GOOD_60percent.
VARIABLE LABELS  MPOX_KNOW_GOOD_60percent 'Good versus poor mpox knowledge (based on 60% or better correct)'.
EXECUTE.

Add VALUE LABELS
MPOX_KNOW_GOOD_60percent 0 "Poor" 1 "Good" .
EXECUTE .

FREQUENCIES VARIABLES=MPOX_KNOW_GOOD_60percent
  /ORDER=ANALYSIS.


*Performing reliability, factor analysis, and point biserial correlations on monkeypox knowledge scale

RELIABILITY
  /VARIABLES=MPX1_1 MPX1_2 MPX1_3 MPX1_4 MPX1_5 MPX1_6 MPX1_7 MPX1_8 MPX1_9 MPX1_10 MPX1_11 MPX1_12 
    MPX1_13 MPX1_14 MPX1_15
  /SCALE('ALL VARIABLES') ALL
  /MODEL=ALPHA
  /STATISTICS=DESCRIPTIVE SCALE CORR
  /SUMMARY=TOTAL.

FACTOR
  /VARIABLES MPX1_1 MPX1_2 MPX1_3 MPX1_4 MPX1_5 MPX1_6 MPX1_7 MPX1_8 MPX1_9 MPX1_10 MPX1_11 MPX1_12 
    MPX1_13 MPX1_14 MPX1_15
  /MISSING LISTWISE 
  /ANALYSIS MPX1_1 MPX1_2 MPX1_3 MPX1_4 MPX1_5 MPX1_6 MPX1_7 MPX1_8 MPX1_9 MPX1_10 MPX1_11 MPX1_12 
    MPX1_13 MPX1_14 MPX1_15
  /PRINT INITIAL EXTRACTION ROTATION
  /CRITERIA MINEIGEN(1) ITERATE(25)
  /EXTRACTION PC
  /CRITERIA ITERATE(25)
  /ROTATION VARIMAX
  /METHOD=CORRELATION.

CORRELATIONS
  /VARIABLES=MPX1_1 MPX_KNOW
  /PRINT=TWOTAIL NOSIG FULL
  /MISSING=PAIRWISE.

CORRELATIONS
  /VARIABLES=MPX1_2 MPX_KNOW
  /PRINT=TWOTAIL NOSIG FULL
  /MISSING=PAIRWISE.

CORRELATIONS
  /VARIABLES=MPX1_3 MPX_KNOW
  /PRINT=TWOTAIL NOSIG FULL
  /MISSING=PAIRWISE.

CORRELATIONS
  /VARIABLES=MPX1_4 MPX_KNOW
  /PRINT=TWOTAIL NOSIG FULL
  /MISSING=PAIRWISE.

CORRELATIONS
  /VARIABLES=MPX1_5 MPX_KNOW
  /PRINT=TWOTAIL NOSIG FULL
  /MISSING=PAIRWISE.

CORRELATIONS
  /VARIABLES=MPX1_6 MPX_KNOW
  /PRINT=TWOTAIL NOSIG FULL
  /MISSING=PAIRWISE.

CORRELATIONS
  /VARIABLES=MPX1_7 MPX_KNOW
  /PRINT=TWOTAIL NOSIG FULL
  /MISSING=PAIRWISE.

CORRELATIONS
  /VARIABLES=MPX1_8 MPX_KNOW
  /PRINT=TWOTAIL NOSIG FULL
  /MISSING=PAIRWISE.

CORRELATIONS
  /VARIABLES=MPX1_9 MPX_KNOW
  /PRINT=TWOTAIL NOSIG FULL
  /MISSING=PAIRWISE.

CORRELATIONS
  /VARIABLES=MPX1_10 MPX_KNOW
  /PRINT=TWOTAIL NOSIG FULL
  /MISSING=PAIRWISE.

CORRELATIONS
  /VARIABLES=MPX1_11 MPX_KNOW
  /PRINT=TWOTAIL NOSIG FULL
  /MISSING=PAIRWISE.

CORRELATIONS
  /VARIABLES=MPX1_12 MPX_KNOW
  /PRINT=TWOTAIL NOSIG FULL
  /MISSING=PAIRWISE.

CORRELATIONS
  /VARIABLES=MPX1_13 MPX_KNOW
  /PRINT=TWOTAIL NOSIG FULL
  /MISSING=PAIRWISE.

CORRELATIONS
  /VARIABLES=MPX1_14 MPX_KNOW
  /PRINT=TWOTAIL NOSIG FULL
  /MISSING=PAIRWISE.

CORRELATIONS
  /VARIABLES=MPX1_15 MPX_KNOW
  /PRINT=TWOTAIL NOSIG FULL
  /MISSING=PAIRWISE.

*Vaccine history and intention frequencies
    
FREQUENCIES VARIABLES=MPX4A_1 MPX4A_2 MPX4A_3
  /ORDER=ANALYSIS.

RECODE 
    MPX4A_1 (-1=SYSMIS) .
EXECUTE .

RECODE 
    MPX4A_2 (-1=SYSMIS) .
EXECUTE .

RECODE 
    MPX4A_3 (-1=SYSMIS) .
EXECUTE .

FREQUENCIES VARIABLES=MPX4A_1 MPX4A_2 MPX4A_3
  /ORDER=ANALYSIS.

FREQUENCIES VARIABLES=MPX4B_1 MPX4B_2
  /STATISTICS=STDDEV MEAN SKEWNESS SESKEW KURTOSIS SEKURT
  /ORDER=ANALYSIS.

RECODE 
    MPX4B_1 (-1=SYSMIS) .
EXECUTE .

RECODE 
    MPX4B_2 (-1=SYSMIS) .
EXECUTE .

FREQUENCIES VARIABLES=MPX4B_1 MPX4B_2
  /STATISTICS=STDDEV MEAN SKEWNESS SESKEW KURTOSIS SEKURT
  /ORDER=ANALYSIS.

*Conspiracy belief frequencies, reliability, and evidence of validity
    
FREQUENCIES VARIABLES=MPX2_1 MPX2_2 MPX2_3 MPX2_4 MPX2_5 MPX2_6 MPX2_7 MPX2_8 MPX2_9 MPX2_10 
    MPX2_11 MPX2_12 MPX2_13 MPX2_14 MPX2_15
  /STATISTICS=STDDEV MEAN SKEWNESS SESKEW KURTOSIS SEKURT
  /ORDER=ANALYSIS.

RELIABILITY
  /VARIABLES=MPX2_1 MPX2_2 MPX2_3 MPX2_4 MPX2_5 MPX2_6 MPX2_7 MPX2_8 MPX2_9 MPX2_10 MPX2_11 MPX2_12 
    MPX2_13 MPX2_14 MPX2_15
  /SCALE('ALL VARIABLES') ALL
  /MODEL=ALPHA
  /STATISTICS=DESCRIPTIVE SCALE CORR
  /SUMMARY=TOTAL.

FACTOR
  /VARIABLES MPX2_1 MPX2_2 MPX2_3 MPX2_4 MPX2_5 MPX2_6 MPX2_7 MPX2_8 MPX2_9 MPX2_10 MPX2_11 MPX2_12 
    MPX2_13 MPX2_14 MPX2_15
  /MISSING LISTWISE 
  /ANALYSIS MPX2_1 MPX2_2 MPX2_3 MPX2_4 MPX2_5 MPX2_6 MPX2_7 MPX2_8 MPX2_9 MPX2_10 MPX2_11 MPX2_12 
    MPX2_13 MPX2_14 MPX2_15
  /PRINT INITIAL EXTRACTION ROTATION
  /PLOT EIGEN
  /CRITERIA MINEIGEN(1) ITERATE(25)
  /EXTRACTION PC
  /CRITERIA ITERATE(25)
  /ROTATION VARIMAX
  /METHOD=CORRELATION.


*Frequencies for the behavioral action items

FREQUENCIES VARIABLES=MPX5_1_1 MPX5_1_2 MPX5_1_3 MPX5_1_4 MPX5_1_5 MPX5_1_6 MPX5_2_1 MPX5_2_2 
    MPX5_2_3 MPX5_2_4 MPX5_2_5 MPX5_2_6 MPX5_3_1 MPX5_3_2 MPX5_3_3 MPX5_3_4 MPX5_3_5 MPX5_3_6 MPX5_4_1 
    MPX5_4_2 MPX5_4_3 MPX5_4_4 MPX5_4_5 MPX5_4_6 MPX5_5_1 MPX5_5_2 MPX5_5_3 MPX5_5_4 MPX5_5_5 MPX5_5_6 
    MPX5_6_1 MPX5_6_2 MPX5_6_3 MPX5_6_4 MPX5_6_5 MPX5_6_6 MPX5_7_1 MPX5_7_2 MPX5_7_3 MPX5_7_4 MPX5_7_5 
    MPX5_7_6 MPX5_8_1 MPX5_8_2 MPX5_8_3 MPX5_8_4 MPX5_8_5 MPX5_8_6 MPX5_9_1 MPX5_9_2 MPX5_9_3 MPX5_9_4 
    MPX5_9_5 MPX5_9_6 MPX5_10_1 MPX5_10_2 MPX5_10_3 MPX5_10_4 MPX5_10_5 MPX5_10_6 MPX5_11_1 MPX5_11_2 
    MPX5_11_3 MPX5_11_4 MPX5_11_5 MPX5_11_6 MPX5_12_1 MPX5_12_2 MPX5_12_3 MPX5_12_4 MPX5_12_5 MPX5_12_6 
    MPX5_13_1 MPX5_13_2 MPX5_13_3 MPX5_13_4 MPX5_13_5 MPX5_13_6 MPX5_14_1 MPX5_14_2 MPX5_14_3 MPX5_14_4 
    MPX5_14_5 MPX5_14_6 MPX5_15_1 MPX5_15_2 MPX5_15_3 MPX5_15_4 MPX5_15_5 MPX5_15_6 MPX5_16_1 MPX5_16_2 
    MPX5_16_3 MPX5_16_4 MPX5_16_5 MPX5_16_6 MPX5_17_1 MPX5_17_2 MPX5_17_3 MPX5_17_4 MPX5_17_5 MPX5_17_6 
    MPX5_18_1 MPX5_18_2 MPX5_18_3 MPX5_18_4 MPX5_18_5 MPX5_18_6 MPX5_19_1 MPX5_19_2 MPX5_19_3 MPX5_19_4 
    MPX5_19_5 MPX5_19_6 MPX5_20_1 MPX5_20_2 MPX5_20_3 MPX5_20_4 MPX5_20_5 MPX5_20_6 MPX5_21_1 MPX5_21_2 
    MPX5_21_3 MPX5_21_4 MPX5_21_5 MPX5_21_6 MPX5_22_1 MPX5_22_2 MPX5_22_3 MPX5_22_4 MPX5_22_5 MPX5_22_6 
    MPX5_23_1 MPX5_23_2 MPX5_23_3 MPX5_23_4 MPX5_23_5 MPX5_23_6 MPX5_24_1 MPX5_24_2 MPX5_24_3 MPX5_24_4 
    MPX5_24_5 MPX5_24_6 MPX5_25_1 MPX5_25_2 MPX5_25_3 MPX5_25_4 MPX5_25_5 MPX5_25_6
  /ORDER=ANALYSIS.

*Creating scale scores
    
COMPUTE MPX_FEAR=SUM(MPX3_1,MPX3_2,MPX3_3,MPX3_4,MPX3_5,MPX3_6,MPX3_7).
EXECUTE.

COMPUTE MPX_SEVERITY=SUM(MPX3_12,MPX3_13,MPX3_14,MPX3_15).
EXECUTE.

COMPUTE MPX_SUSCEPTIBILITY=SUM(MPX3_8,MPX3_9,MPX3_10).
EXECUTE.

FREQUENCIES VARIABLES=MPX_KNOW MPX_FEAR MPX_SEVERITY MPX_SUSCEPTIBILITY
  /STATISTICS=STDDEV MEAN SKEWNESS SESKEW KURTOSIS SEKURT
  /ORDER=ANALYSIS.

CORRELATIONS
  /VARIABLES=MPX_KNOW MPX_FEAR MPX_SEVERITY MPX_SUSCEPTIBILITY
  /PRINT=TWOTAIL NOSIG FULL
  /CI CILEVEL(95)
  /MISSING=PAIRWISE.

*ANOVAs comparing mean scores on knowledge, fear, susceptibility, and severity scales with gender, race, msa status, census region, lgb, and education

ONEWAY MPX_KNOW MPX_FEAR MPX_SEVERITY MPX_SUSCEPTIBILITY BY ppgender
  /ES=OVERALL
  /STATISTICS DESCRIPTIVES HOMOGENEITY WELCH 
  /MISSING ANALYSIS
  /CRITERIA=CILEVEL(0.95)
  /POSTHOC=TUKEY LSD ALPHA(0.05).

ONEWAY MPX_KNOW MPX_FEAR MPX_SEVERITY MPX_SUSCEPTIBILITY BY ppethm
  /ES=OVERALL
  /STATISTICS DESCRIPTIVES HOMOGENEITY WELCH 
  /MISSING ANALYSIS
  /CRITERIA=CILEVEL(0.95)
  /POSTHOC=TUKEY LSD ALPHA(0.05).

ONEWAY MPX_KNOW MPX_FEAR MPX_SEVERITY MPX_SUSCEPTIBILITY BY ppmsacat
  /ES=OVERALL
  /STATISTICS DESCRIPTIVES HOMOGENEITY WELCH 
  /MISSING ANALYSIS
  /CRITERIA=CILEVEL(0.95)
  /POSTHOC=TUKEY LSD ALPHA(0.05).

ONEWAY MPX_KNOW MPX_FEAR MPX_SEVERITY MPX_SUSCEPTIBILITY BY ppreg4
  /ES=OVERALL
  /STATISTICS DESCRIPTIVES HOMOGENEITY WELCH 
  /MISSING ANALYSIS
  /CRITERIA=CILEVEL(0.95)
  /POSTHOC=TUKEY LSD ALPHA(0.05).

ONEWAY MPX_KNOW MPX_FEAR MPX_SEVERITY MPX_SUSCEPTIBILITY BY pppa_lgb
  /ES=OVERALL
  /STATISTICS DESCRIPTIVES HOMOGENEITY WELCH 
  /MISSING ANALYSIS
  /CRITERIA=CILEVEL(0.95)
  /POSTHOC=TUKEY LSD ALPHA(0.05).

ONEWAY MPX_KNOW MPX_FEAR MPX_SEVERITY MPX_SUSCEPTIBILITY BY ppeduc5
  /ES=OVERALL
  /STATISTICS DESCRIPTIVES HOMOGENEITY WELCH 
  /MISSING ANALYSIS
  /CRITERIA=CILEVEL(0.95)
  /POSTHOC=TUKEY LSD ALPHA(0.05).

ONEWAY MPX_KNOW MPX_FEAR MPX_SEVERITY MPX_SUSCEPTIBILITY BY ppinc7
  /ES=OVERALL
  /STATISTICS DESCRIPTIVES HOMOGENEITY WELCH 
  /MISSING ANALYSIS
  /CRITERIA=CILEVEL(0.95)
  /POSTHOC=TUKEY LSD ALPHA(0.05).

ONEWAY MPX4B_1 MPX4B_2 BY ppgender
  /ES=OVERALL
  /STATISTICS DESCRIPTIVES HOMOGENEITY WELCH 
  /MISSING ANALYSIS
  /CRITERIA=CILEVEL(0.95)
  /POSTHOC=TUKEY LSD ALPHA(0.05).

ONEWAY MPX4B_1 MPX4B_2 BY ppethm
  /ES=OVERALL
  /STATISTICS DESCRIPTIVES HOMOGENEITY WELCH 
  /MISSING ANALYSIS
  /CRITERIA=CILEVEL(0.95)
  /POSTHOC=TUKEY LSD ALPHA(0.05).

ONEWAY MPX4B_1 MPX4B_2 BY ppmsacat
  /ES=OVERALL
  /STATISTICS DESCRIPTIVES HOMOGENEITY WELCH 
  /MISSING ANALYSIS
  /CRITERIA=CILEVEL(0.95)
  /POSTHOC=TUKEY LSD ALPHA(0.05).

ONEWAY MPX4B_1 MPX4B_2 BY pppa_lgb
  /ES=OVERALL
  /STATISTICS DESCRIPTIVES HOMOGENEITY WELCH 
  /MISSING ANALYSIS
  /CRITERIA=CILEVEL(0.95)
  /POSTHOC=TUKEY LSD ALPHA(0.05).

ONEWAY MPX4B_1 MPX4B_2 BY ppeduc5
  /ES=OVERALL
  /STATISTICS DESCRIPTIVES HOMOGENEITY WELCH 
  /MISSING ANALYSIS
  /CRITERIA=CILEVEL(0.95)
  /POSTHOC=TUKEY LSD ALPHA(0.05).

ONEWAY MPX4B_1 MPX4B_2 BY ppinc7
  /ES=OVERALL
  /STATISTICS DESCRIPTIVES HOMOGENEITY WELCH 
  /MISSING ANALYSIS
  /CRITERIA=CILEVEL(0.95)
  /POSTHOC=TUKEY LSD ALPHA(0.05).

ONEWAY MPX4B_1 MPX4B_2 BY ppreg4
  /ES=OVERALL
  /STATISTICS DESCRIPTIVES HOMOGENEITY WELCH 
  /MISSING ANALYSIS
  /CRITERIA=CILEVEL(0.95)
  /POSTHOC=TUKEY LSD ALPHA(0.05).


REGRESSION
/MISSING PAIRWISE
/STATISTICS COEFF OUTS CI(95) R ANOVA COLLIN TOL
/CRITERIA=PIN(.05) POUT(.10)
/NOORIGIN
/DEPENDENT MPX4B_2
/METHOD=ENTER MPX_KNOW MPX_FEAR MPX_SEVERITY MPX_SUSCEPTIBILITY ppeduc5 ppethm ppgender ppinc7 pppa_lgb .


REGRESSION
  /DESCRIPTIVES MEAN STDDEV CORR SIG N
  /MISSING LISTWISE
  /REGWGT=Weights
  /STATISTICS COEFF OUTS CI(95) R ANOVA COLLIN TOL CHANGE
  /CRITERIA=PIN(.05) POUT(.10)
  /NOORIGIN 
  /DEPENDENT MPX4B_2
  /METHOD=ENTER ppeduc5 ppethm ppgender ppinc7 pppa_lgb
  /METHOD=ENTER MPX_KNOW MPX_FEAR MPX_SEVERITY MPX_SUSCEPTIBILITY .


REGRESSION
  /DESCRIPTIVES MEAN STDDEV CORR SIG N
  /MISSING LISTWISE
  /REGWGT=Weights
  /STATISTICS COEFF OUTS CI(95) R ANOVA COLLIN TOL CHANGE
  /CRITERIA=PIN(.05) POUT(.10)
  /NOORIGIN 
  /DEPENDENT MPX4B_2
  /METHOD=ENTER ppeduc5 ppethm ppinc7 pppa_lgb
  /METHOD=ENTER MPX_KNOW MPX_FEAR MPX_SEVERITY MPX_SUSCEPTIBILITY .


*Recoding sexual orientation variable into straight, GLB, and something else

FREQUENCIES VARIABLES=pppa_lgb 
  /ORDER=ANALYSIS.
EXECUTE.

DATASET ACTIVATE DataSet1.
RECODE pppa_lgb (1=1) (2=2) (3=1) (4=4) INTO NewLGB.
VARIABLE LABELS  NewLGB 'New sexual orientation variable with gay, lesbian, and bi combined'.
EXECUTE.

Add VALUE LABELS
NewLGB 1 "LGB" 2 "Straight" 4 "Something else" .
EXECUTE .

FREQUENCIES VARIABLES=NewLGB
  /ORDER=ANALYSIS.
EXECUTE.

*********ANOVAs comparing mean scores on vaccine intent, knowledge, fear, susceptibility, and severity scales with new sexual orientation variable created by me (LGB combined)

ONEWAY MPX4B_1 MPX4B_2 MPX_KNOW MPX_FEAR MPX_SEVERITY MPX_SUSCEPTIBILITY BY NewLGB
  /ES=OVERALL
  /STATISTICS DESCRIPTIVES HOMOGENEITY WELCH 
  /MISSING ANALYSIS
  /CRITERIA=CILEVEL(0.95)
  /POSTHOC=TUKEY LSD ALPHA(0.05).


*********Regression syntax Danny created

*Create dummy variables for categories 1, 2 and 4.

compute NewLGB_1 = (NewLGB = 1).
compute NewLGB_2 = (NewLGB = 2).
compute NewLGB_4 = (NewLGB = 4).

*Apply variable labels to dummy variables.

variable labels
NewLGB_1  'Sexual orientation = LGB'
NewLGB_2 'Sexual orientation = Straight'
NewLGB_4 'Sexual orientation = Something else'.

*Quick check first dummy variable

frequencies NewLGB_1 NewLGB_2 NewLGB_4.

crosstabs NewLGB by NewLGB_1 NewLGB_2 NewLGB_4.

REGRESSION
/MISSING PAIRWISE
/STATISTICS COEFF OUTS CI(95) R ANOVA COLLIN TOL
/CRITERIA=PIN(.05) POUT(.10)
/NOORIGIN
/DEPENDENT MPX4B_2
/METHOD=ENTER MPX_KNOW MPX_FEAR MPX_SEVERITY MPX_SUSCEPTIBILITY ppeduc5 ppethm ppgender ppinc7 NewLGB.


REGRESSION
  /DESCRIPTIVES MEAN STDDEV CORR SIG N
  /MISSING LISTWISE
  /REGWGT=Weights
  /STATISTICS COEFF OUTS CI(95) R ANOVA COLLIN TOL CHANGE
  /CRITERIA=PIN(.05) POUT(.10)
  /NOORIGIN 
  /DEPENDENT MPX4B_1
  /METHOD=ENTER ppeduc5 ppethm ppgender NewLGB_1 NewLGB_2 NewLGB_4
  /METHOD=ENTER MPX_KNOW MPX_FEAR MPX_SEVERITY MPX_SUSCEPTIBILITY.


******Analyzing Good versus Poor knowledge by sociodemogrpahics for resubmitted knowlegde paper

CROSSTABS
  /TABLES=ppgender ppethm ppeduc5 ppinc7 ppmarit5 pppa_lgb NewLGB ppmsacat ppreg4 BY MPOX_KNOW_GOOD_80percent 
  /FORMAT=AVALUE TABLES
  /STATISTICS=CHISQ CC PHI MCNEMAR 
  /CELLS=COUNT COLUMN PROP 
  /COUNT ROUND CELL.
OUTPUT MODIFY
  /SELECT TABLES
  /IF COMMANDS=["Crosstabs(LAST)"] SUBTYPES=["Crosstabulation"]
  /TABLE PIVOT=[R1,C1].
OUTPUT MODIFY
  /SELECT TABLES
  /IF COMMANDS=["Crosstabs(LAST)"] SUBTYPES=["Crosstabulation"]
  /TABLECELLS SELECT=[PERCENT] APPLYTO=COLUMNHEADER REPLACE="%"
  /TABLECELLS SELECT=[COUNT] APPLYTO=COLUMNHEADER REPLACE="N".

ONEWAY ppage ppeduc5 ppinc7 BY MPOX_KNOW_GOOD_80percent
  /ES=OVERALL
  /STATISTICS DESCRIPTIVES HOMOGENEITY WELCH 
  /MISSING ANALYSIS
  /CRITERIA=CILEVEL(0.95)
  /POSTHOC=TUKEY LSD ALPHA(0.05).

CROSSTABS
  /TABLES=ppgender ppethm ppeduc5 ppinc7 ppmarit5 pppa_lgb NewLGB ppmsacat ppreg4 BY MPOX_KNOW_GOOD_60percent 
  /FORMAT=AVALUE TABLES
  /STATISTICS=CHISQ CC PHI MCNEMAR 
  /CELLS=COUNT COLUMN PROP
  /COUNT ROUND CELL.
OUTPUT MODIFY
  /SELECT TABLES
  /IF COMMANDS=["Crosstabs(LAST)"] SUBTYPES=["Crosstabulation"]
  /TABLE PIVOT=[R1,C1].
OUTPUT MODIFY
  /SELECT TABLES
  /IF COMMANDS=["Crosstabs(LAST)"] SUBTYPES=["Crosstabulation"]
  /TABLECELLS SELECT=[PERCENT] APPLYTO=COLUMNHEADER REPLACE="%"
  /TABLECELLS SELECT=[COUNT] APPLYTO=COLUMNHEADER REPLACE="N".

ONEWAY ppage ppeduc5 ppinc7 BY MPOX_KNOW_GOOD_60percent
  /ES=OVERALL
  /STATISTICS DESCRIPTIVES HOMOGENEITY WELCH 
  /MISSING ANALYSIS
  /CRITERIA=CILEVEL(0.95)
  /POSTHOC=TUKEY LSD ALPHA(0.05).
